# Supplementary material for: Postoperative C-Reactive Protein Trend Is a More Accurate Predictor of Anastomotic Leak than Absolute Values Alone
Source: J Clin Med. 2025 Apr 24;14(9):2931. doi: 10.3390/jcm14092931 (PMC12072654; doi:10.3390/jcm14092931)
Supplement: Supplementary file 1 [file jcm-14-02931-s001.zip]

Archive with 1 entries (1 files):
- jcm-3519234-supplementary.pdf
